# Supplementary material for: Discovery of Zilucoplan: A Complement C5 Inhibitor for Treatment of Anti-Acetylcholine Receptor (AChR) Antibody-Positive Generalized Myasthenia Gravis (gMG)
Source: J Med Chem. 2025 Dec 11;68(24):25772–82. doi: 10.1021/acs.jmedchem.5c02537 (PMC12751008; doi:10.1021/acs.jmedchem.5c02537)
Supplement: Supplementary file 2 [file jm5c02537_si_002.csv]

Compound	SMILE	IC50 (nM)
1	CCC[C@H](NC([C@H](C1=CC=CC=C1)NC([C@H]2N(C([C@@H](NC([C@@H](NC([C@H](CC3=CNC4=C3C=CC=N4)NC([C@@H](NC([C@H](C(C)(C)C)NC([C@@H](NC([C@@H](NC([C@@H](NC([C@@H](NC([C@@H](NC(C)=O)CCC)=O)CS)=O)CC5=CC=C(C=C5)O)=O)CCC(O)=O)=O)CC(N)=O)=O)=O)CC6=CC=C(C=C6)O)=O)=O)CCC(O)=O)=O)CC7=CC=C(C=C7)O)=O)CCC2)=O)=O)C(N)=O	12
2	CSCC[C@@H](C(N[C@@H]1C(N[C@H](C(N[C@H](C(N[C@H](C(N[C@H](C(N[C@H](C(N[C@H](C(N[C@H](C(N[C@H](C(N[C@@H](CC2=CNC3=CC=CC=C23)C(N[C@H](C(N[C@@H](CC4=CC=CC=C4)C(N)=O)=O)CCC(O)=O)=O)=O)CC5=CC=C(C=C5)O)=O)C(C)C)=O)CC(O)=O)=O)CSCC6=CC=CC(CSC1)=C6)=O)CC7=CC=CC=C7)=O)CCCNC(N)=N)=O)CCC(O)=O)=O)C(C)C)=O)=O)N	27
3	CCC[C@H](NC([C@H](C1=CC=CC=C1)NC([C@H]2N(C([C@@H](NC([C@@H](NC([C@H](CC3=CNC4=C3C=CC=N4)NC([C@@H](NC([C@H](C(C)(C)C)NC([C@@H](NC([C@@H](NC([C@@H](NC([C@@H](NC([C@@H](NC(C)=O)CCC)=O)CO)=O)CC5=CC=C(C=C5)O)=O)CCC(O)=O)=O)CC(N)=O)=O)=O)CC6=CC=C(C=C6)O)=O)=O)CCC(O)=O)=O)CC7=CC=C(C=C7)O)=O)CCC2)=O)=O)C(N)=O	10
4	CCC[C@H](NC([C@H](C1CCCCC1)NC([C@H]2N(C([C@@H](NC([C@@H](NC([C@H](CC3=CNC4=C3C=CC=N4)NC([C@@H](NC([C@H](C(C)(C)C)NC([C@@H](NC([C@@H](NC([C@@H](NC([C@@H](NC([C@@H](NC(C)=O)CCC)=O)CS)=O)CC5=CC=C(C=C5)O)=O)CCC(O)=O)=O)CC(N)=O)=O)=O)CC6=CC=C(C=C6)O)=O)=O)CCC(O)=O)=O)CC7=CC=C(C=C7)O)=O)CCC2)=O)=O)C(N)=O	14
5	CCC[C@H](NC([C@H](C1CCCCC1)NC([C@H]2N(C([C@@H](NC([C@@H](NC([C@H](CC3=CNC4=C3C=CC=N4)NC([C@@H](NC([C@H](C(C)(C)C)NC([C@@H](NC([C@@H](NC([C@@H](NC([C@@H](NC([C@@H](NC(C)=O)CCC)=O)CO)=O)C)=O)CCC(O)=O)=O)CC(N)=O)=O)=O)CC5=CC=C(C=C5)O)=O)=O)CCC(O)=O)=O)CC6=CC=C(C=C6)O)=O)CCC2)=O)=O)C(N)=O	>10,000
6	CCC[C@H](NC([C@H](C1CCCCC1)NC([C@H]2N(C([C@@H](NC([C@@H](NC([C@H](CC3=CNC4=C3C=CC=N4)NC([C@@H](NC([C@H](C(C)(C)C)NC([C@@H](NC([C@@H](NC([C@@H](NC([C@@H](NC([C@@H](NC(C)=O)CCC)=O)CO)=O)CC5=CC=C(C=C5)O)=O)C)=O)CC(N)=O)=O)=O)CC6=CC=C(C=C6)O)=O)=O)CCC(O)=O)=O)CC7=CC=C(C=C7)O)=O)CCC2)=O)=O)C(N)=O	161
7	CCC[C@H](NC([C@H](C1CCCCC1)NC([C@H]2N(C([C@@H](NC([C@@H](NC([C@H](CC3=CNC4=C3C=CC=N4)NC([C@@H](NC([C@H](C(C)(C)C)NC([C@@H](NC([C@@H](NC([C@@H](NC([C@@H](NC([C@@H](NC(C)=O)CCC)=O)CO)=O)CC5=CC=C(C=C5)O)=O)CCC(O)=O)=O)C)=O)=O)CC6=CC=C(C=C6)O)=O)=O)CCC(O)=O)=O)CC7=CC=C(C=C7)O)=O)CCC2)=O)=O)C(N)=O	54
8	CCC[C@H](NC([C@H](C1CCCCC1)NC([C@H]2N(C([C@@H](NC([C@@H](NC([C@H](CC3=CNC4=C3C=CC=N4)NC([C@@H](NC([C@@H](NC([C@@H](NC([C@@H](NC([C@@H](NC([C@@H](NC([C@@H](NC(C)=O)CCC)=O)CO)=O)CC5=CC=C(C=C5)O)=O)CCC(O)=O)=O)CC(N)=O)=O)C)=O)CC6=CC=C(C=C6)O)=O)=O)CCC(O)=O)=O)CC7=CC=C(C=C7)O)=O)CCC2)=O)=O)C(N)=O	90
9	CCC[C@H](NC([C@H](C1CCCCC1)NC([C@H]2N(C([C@@H](NC([C@@H](NC([C@H](CC3=CNC4=C3C=CC=N4)NC([C@@H](NC([C@H](C(C)(C)C)NC([C@@H](NC([C@@H](NC([C@@H](NC([C@@H](NC([C@@H](NC(C)=O)CCC)=O)CO)=O)CC5=CC=C(C=C5)O)=O)CCC(O)=O)=O)CC(N)=O)=O)=O)C)=O)=O)CCC(O)=O)=O)CC6=CC=C(C=C6)O)=O)CCC2)=O)=O)C(N)=O	104
10	CCC[C@H](NC([C@@H](NC([C@H]1N(C([C@@H](NC([C@@H](NC([C@@H](NC([C@@H](NC([C@H](C(C)(C)C)NC([C@@H](NC([C@@H](NC([C@@H](NC([C@@H](NC([C@@H](NC(C)=O)CCC)=O)CO)=O)CC2=CC=C(C=C2)O)=O)CCC(O)=O)=O)CC(N)=O)=O)=O)CC3=CC=C(C=C3)O)=O)C)=O)CCC(O)=O)=O)CC4=CC=C(C=C4)O)=O)CCC1)=O)C5CCCCC5)=O)C(N)=O	>10,000
11	CCC[C@H](NC([C@H](C1CCCCC1)NC([C@H]2N(C([C@@H](NC([C@@H](NC([C@H](CC3=CNC4=C3C=CC=N4)NC([C@@H](NC([C@H](C(C)(C)C)NC([C@@H](NC([C@@H](NC([C@@H](NC([C@@H](NC([C@@H](NC(C)=O)CCC)=O)CO)=O)CC5=CC=C(C=C5)O)=O)CCC(O)=O)=O)CC(N)=O)=O)=O)CC6=CC=C(C=C6)O)=O)=O)C)=O)CC7=CC=C(C=C7)O)=O)CCC2)=O)=O)C(N)=O	>10,000
12	CCC[C@H](NC([C@H](C1CCCCC1)NC([C@H]2N(C([C@@H](NC([C@@H](NC([C@H](CC3=CNC4=C3C=CC=N4)NC([C@@H](NC([C@H](C(C)(C)C)NC([C@@H](NC([C@@H](NC([C@@H](NC([C@@H](NC([C@@H](NC(C)=O)CCC)=O)CO)=O)CC5=CC=C(C=C5)O)=O)CCC(O)=O)=O)CC(N)=O)=O)=O)CC6=CC=C(C=C6)O)=O)=O)CCC(O)=O)=O)C)=O)CCC2)=O)=O)C(N)=O	>10,000
13	CCC[C@H](NC([C@H](C1CCCCC1)NC([C@@H](NC([C@@H](NC([C@@H](NC([C@H](CC2=CNC3=C2C=CC=N3)NC([C@@H](NC([C@H](C(C)(C)C)NC([C@@H](NC([C@@H](NC([C@@H](NC([C@@H](NC([C@@H](NC(C)=O)CCC)=O)CO)=O)CC4=CC=C(C=C4)O)=O)CCC(O)=O)=O)CC(N)=O)=O)=O)CC5=CC=C(C=C5)O)=O)=O)CCC(O)=O)=O)CC6=CC=C(C=C6)O)=O)C)=O)=O)C(N)=O	123
14	CCC[C@H](NC([C@@H](NC([C@H]1N(C([C@@H](NC([C@@H](NC([C@H](CC2=CNC3=C2C=CC=N3)NC([C@@H](NC([C@H](C(C)(C)C)NC([C@@H](NC([C@@H](NC([C@@H](NC([C@@H](NC([C@@H](NC(C)=O)CCC)=O)CO)=O)CC4=CC=C(C=C4)O)=O)CCC(O)=O)=O)CC(N)=O)=O)=O)CC5=CC=C(C=C5)O)=O)=O)CCC(O)=O)=O)CC6=CC=C(C=C6)O)=O)CCC1)=O)C)=O)C(N)=O	128
15	CCC[C@H](NC([C@H](C1=CC=CC=C1)NC([C@H]2N(C([C@@H](NC([C@@H](NC([C@H](CC3=CNC4=C3C=CC=N4)NC([C@@H](NC([C@H](C(C)(C)C)NC([C@@H](NC([C@@H](NC([C@@H](NC([C@@H](NC([C@@H](NC(C)=O)CCC)=O)CCC)=O)CC5=CC=C(C=C5)O)=O)CCC(O)=O)=O)CC(N)=O)=O)=O)CC6=CC=C(C=C6)O)=O)=O)CCC(O)=O)=O)CC7=CC=C(C=C7)O)=O)CCC2)=O)=O)C(N)=O	14
16	CCC[C@H](NC([C@@H](NC([C@H]1N(C([C@@H](NC([C@@H](NC([C@H](CC2=CNC3=C2C=CC=N3)NC([C@@H](NC([C@H](C(C)(C)C)NC([C@@H](NC([C@@H](NC([C@@H](N(C([C@@H](NC([C@@H](NC(C)=O)CCC)=O)CCC)=O)C)CC4=CC=C(C=C4)O)=O)CCC(O)=O)=O)CC(N)=O)=O)=O)CC5=CC=C(C=C5)O)=O)=O)CCC(O)=O)=O)CC6=CC=C(C=C6)O)=O)CCC1)=O)C7CCCCC7)=O)C(N)=O	37
17	CCC[C@H](NC([C@H](C1CCCCC1)NC([C@H]2N(C([C@@H](NC([C@@H](NC([C@H](CC3=CNC4=C3C=CC=N4)NC([C@@H](NC([C@H](C(C)(C)C)NC([C@@H](NC([C@@H](N(C([C@@H](NC([C@@H](NC([C@@H](NC(C)=O)CCC)=O)CCC)=O)CC5=CC=C(C=C5)O)=O)C)CCC(O)=O)=O)CC(N)=O)=O)=O)CC6=CC=C(C=C6)O)=O)=O)CCC(O)=O)=O)CC7=CC=C(C=C7)O)=O)CCC2)=O)=O)C(N)=O	2780
18	CCC[C@H](NC([C@H](C1CCCCC1)NC([C@H]2N(C([C@@H](NC([C@@H](NC([C@H](CC3=CNC4=C3C=CC=N4)NC([C@@H](NC([C@H](C(C)(C)C)NC([C@@H](N(C([C@@H](NC([C@@H](NC([C@@H](NC([C@@H](NC(C)=O)CCC)=O)CCC)=O)CC5=CC=C(C=C5)O)=O)CCC(O)=O)=O)C)CC(N)=O)=O)=O)CC6=CC=C(C=C6)O)=O)=O)CCC(O)=O)=O)CC7=CC=C(C=C7)O)=O)CCC2)=O)=O)C(N)=O	12
19	CCC[C@H](NC([C@H](C1CCCCC1)NC([C@H]2N(C([C@@H](NC([C@@H](NC([C@H](CC3=CNC4=C3C=CC=N4)NC([C@@H](N(C([C@H](C(C)(C)C)NC([C@@H](NC([C@@H](NC([C@@H](NC([C@@H](NC([C@@H](NC(C)=O)CCC)=O)CCC)=O)CC5=CC=C(C=C5)O)=O)CCC(O)=O)=O)CC(N)=O)=O)=O)C)CC6=CC=C(C=C6)O)=O)=O)CCC(O)=O)=O)CC7=CC=C(C=C7)O)=O)CCC2)=O)=O)C(N)=O	>10,000
20	CCC[C@H](NC([C@@H](NC([C@H]1N(C([C@@H](NC([C@@H](NC([C@@H](N(C([C@@H](NC([C@H](C(C)(C)C)NC([C@@H](NC([C@@H](NC([C@@H](NC([C@@H](NC([C@@H](NC(C)=O)CCC)=O)CCC)=O)CC2=CC=C(C=C2)O)=O)CCC(O)=O)=O)CC(N)=O)=O)=O)CC3=CC=C(C=C3)O)=O)C)CC4=CNC5=C4C=CC=C5)=O)CCC(O)=O)=O)CC6=CC=C(C=C6)O)=O)CCC1)=O)C7CCCCC7)=O)C(N)=O	441
21	CCC[C@H](NC([C@H](C1=CC=CC=C1)NC([C@H]2N(C([C@@H](NC([C@@H](N(C([C@H](CC3=CNC4=C3C=CC=N4)NC([C@@H](NC([C@H](C(C)(C)C)NC([C@@H](NC([C@@H](NC([C@H](CC5=CC=C(C=C5)O)NC(C)=O)=O)CCC(O)=O)=O)CC(N)=O)=O)=O)CC6=CC=C(C=C6)O)=O)=O)C)CCC(O)=O)=O)CC7=CC=C(C=C7)O)=O)CCC2)=O)=O)C(N)=O	>10,000
22	CCC[C@H](NC([C@H](C1CCCCC1)NC([C@H]2N(C([C@@H](N(C([C@@H](NC([C@H](CC3=CNC4=C3C=CC=N4)NC([C@@H](NC([C@H](C(C)(C)C)NC([C@@H](NC([C@@H](NC([C@@H](NC([C@@H](NC([C@@H](NC(C)=O)CCC)=O)CCC)=O)CC5=CC=C(C=C5)O)=O)CCC(O)=O)=O)CC(N)=O)=O)=O)CC6=CC=C(C=C6)O)=O)=O)CCC(O)=O)=O)C)CC7=CC=C(C=C7)O)=O)CCC2)=O)=O)C(N)=O	>10,000
23	CCC[C@H](NC([C@@H](N(C([C@H]1N(C([C@@H](NC([C@@H](NC([C@H](CC2=CNC3=C2C=CC=N3)NC([C@@H](NC([C@H](C(C)(C)C)NC([C@@H](NC([C@@H](NC([C@@H](NC([C@@H](NC([C@@H](NC(C)=O)CCC)=O)CCC)=O)CC4=CC=C(C=C4)O)=O)CCC(O)=O)=O)CC(N)=O)=O)=O)CC5=CC=C(C=C5)O)=O)=O)CCC(O)=O)=O)CC6=CC=C(C=C6)O)=O)CCC1)=O)C)C7=CC=CC=C7)=O)C(N)=O	804
24	CCC[C@H](NC([C@H](C1=CC=CC=C1)NC([C@H]2N(C([C@@H](NC([C@@H](NC([C@H](CC3=CNC4=C3C=CC=N4)NC([C@@H](NC([C@H](C(C)(C)C)NC([C@@H](NC([C@@H](NC([C@H](CC5=CC=C(C=C5)O)NC([C@@H](NC(C)=O)CS)=O)=O)CCC(O)=O)=O)CC(N)=O)=O)=O)CC6=CC=C(C=C6)O)=O)=O)CCC(O)=O)=O)CC7=CC=C(C=C7)O)=O)CCC2)=O)=O)C(N)=O	32
25	CCC[C@H](NC([C@H](C1=CC=CC=C1)NC([C@H]2N(C([C@@H](NC([C@@H](NC([C@H](CC3=CNC4=C3C=CC=N4)NC([C@@H](NC([C@H](C(C)(C)C)NC([C@@H](NC([C@@H](NC([C@H](CC5=CC=C(C=C5)O)NC(C)=O)=O)CCC(O)=O)=O)CC(N)=O)=O)=O)CC6=CC=C(C=C6)O)=O)=O)CCC(O)=O)=O)CC7=CC=C(C=C7)O)=O)CCC2)=O)=O)C(N)=O	48
26	CCC[C@H](NC([C@H](C1=CC=CC=C1)NC([C@H]2N(C([C@@H](NC([C@@H](NC([C@H](CC3=CNC4=C3C=CC=N4)NC([C@@H](NC([C@H](C(C)(C)C)NC([C@@H](NC([C@H](CCC(O)=O)NC(C)=O)=O)CC(N)=O)=O)=O)CC5=CC=C(C=C5)O)=O)=O)CCC(O)=O)=O)CC6=CC=C(C=C6)O)=O)CCC2)=O)=O)C(N)=O	1020
27	CCC[C@H](NC([C@H](C1=CC=CC=C1)NC([C@H]2N(C([C@@H](NC([C@@H](NC([C@H](CC3=CNC4=C3C=CC=N4)NC([C@@H](NC([C@H](C(C)(C)C)NC([C@@H](NC(C)=O)CC(N)=O)=O)=O)CC5=CC=C(C=C5)O)=O)=O)CCC(O)=O)=O)CC6=CC=C(C=C6)O)=O)CCC2)=O)=O)C(N)=O	>10,000
28	CCC[C@@H](C(N[C@H](C(N[C@H](C(N[C@H](C(N[C@H](C(N[C@@H](C(C)(C)C)C(N[C@H](C(N[C@@H](CC1=CNC2=C1C=CC=N2)C(N[C@H](C(N[C@H](C(N3[C@H](C(N[C@@H](C4=CC=CC=C4)C(N)=O)=O)CCC3)=O)CC5=CC=C(C=C5)O)=O)CCC(O)=O)=O)=O)CC6=CC=C(C=C6)O)=O)=O)CC(N)=O)=O)CCC(O)=O)=O)CC7=CC=C(C=C7)O)=O)CS)=O)NC(C)=O	18
29	CCC[C@@H](C(N[C@H](C(N[C@H](C(N[C@H](C(N[C@H](C(N[C@H](C(N[C@H](C(N[C@@H](CC1=CNC2=C1C=CC=N2)C(N[C@H](C(N[C@H](C(N3[C@@H](CCC3)C(N)=O)=O)CC4=CC=C(C=C4)O)=O)CCC(O)=O)=O)=O)CC5=CC=C(C=C5)O)=O)C(C)(C)C)=O)CC(N)=O)=O)CCC(O)=O)=O)CC6=CC=C(C=C6)O)=O)CS)=O)NC(C)=O	84
30	OC(CC[C@@H](C(N[C@@H](CC1=CC=C(C=C1)O)C(N)=O)=O)NC([C@H](CC2=CNC3=C2C=CC=N3)NC([C@@H](NC([C@H](C(C)(C)C)NC(C)=O)=O)CC4=CC=C(C=C4)O)=O)=O)=O	>10,000
31	OC(CC[C@@H](C(N[C@H](C(N1[C@@H](CCC1)C(N)=O)=O)CC2=CC=C(C=C2)O)=O)NC([C@H](CC3=CNC4=C3C=CC=N4)NC([C@H](CC5=CC=C(C=C5)O)NC(C)=O)=O)=O)=O	>10,000
32	NC(NCCC[C@H]1C(N[C@H](C(N[C@H](C(N[C@H](C(N[C@@H](C(C)(C)C)C(N[C@H](C(N[C@@H](CC2=CNC3=C2C=CC=N3)C(N[C@H](C(N[C@H](C(N4[C@H](C(N[C@@H](C5=CC=CC=C5)C(N[C@H](C(N)=O)CCC)=O)=O)CCC4)=O)CC6=CC=C(C=C6)O)=O)CCC(O)=O)=O)=O)CC7=CC=C(C=C7)O)=O)=O)CC(O)=O)=O)CSCC8=CC=CC(CSC[C@@H](C(N[C@H](C(N[C@H](C(N1)=O)CCC(O)=O)=O)C(C)C)=O)NC(C)=O)=C8)=O)CC9=CC=CC=C9)=O)=N	9
33	NC(NCCC[C@H]1C(N[C@H](C(N[C@H](C(N[C@H](C(N[C@@H](C(C)(C)C)C(N[C@H](C(N[C@@H](CC2=CNC3=C2C=CC=N3)C(N[C@H](C(N[C@H](C(N4[C@H](C(N[C@@H](C5CCCCC5)C(N[C@H](C(N)=O)CCC)=O)=O)CCC4)=O)CC6=CC=C(C=C6)O)=O)CCC(O)=O)=O)=O)CC7=CC=C(C=C7)O)=O)=O)CC(O)=O)=O)CSCC8=CC=CC(CSC[C@@H](C(N[C@H](C(N[C@H](C(N1)=O)CCC(O)=O)=O)C(C)C)=O)NC(C)=O)=C8)=O)CC9=CC=CC=C9)=O)=N	11
34	NC(NCCC[C@H]1C(N[C@H](C(N[C@H](C(N[C@H](C(N[C@@H](C(C)(C)C)C(N[C@H](C(N[C@@H](CC2=CNC3=C2C=CC=N3)C(N[C@H](C(N[C@H](C(N4[C@H](C(N[C@@H](C5=CC=CC=C5)C(N[C@H](C(N)=O)CCC)=O)=O)CCC4)=O)CC6=CC=C(C=C6)O)=O)CCC(O)=O)=O)=O)CC7=CC=C(C=C7)O)=O)=O)CC(O)=O)=O)CSSC[C@@H](C(N[C@H](C(N[C@H](C(N1)=O)CCC(O)=O)=O)C(C)C)=O)NC(C)=O)=O)CC8=CC=CC=C8)=O)=N	17
35	NC(NCCC[C@H]1C(N[C@H](C(N[C@H](C(N[C@H](C(N[C@@H](C(C)(C)C)C(N[C@H](C(N[C@@H](CC2=CNC3=C2C=CC=N3)C(N[C@H](C(N[C@H](C(N4[C@H](C(N[C@@H](C5=CC=CC=C5)C(N[C@H](C(N)=O)CCC)=O)=O)CCC4)=O)CC6=CC=C(C=C6)O)=O)CCC(O)=O)=O)=O)CC7=CC=C(C=C7)O)=O)=O)CC(O)=O)=O)CSCC8=CC=CC(CSCCC(N[C@H](C(N[C@H](C(N1)=O)CCC(O)=O)=O)C(C)C)=O)=C8)=O)CC9=CC=CC=C9)=O)=N	8
36	NC(NCCC[C@H]1C(N[C@H](C(N[C@H](C(N[C@H](C(N[C@@H](C(C)(C)C)C(N[C@H](C(N[C@@H](CC2=CNC3=C2C=CC=N3)C(N[C@H](C(N[C@H](C(N4[C@H](C(N[C@@H](C5CCCCC5)C(N[C@H](C(O)=O)CCC)=O)=O)CCC4)=O)CC6=CC=C(C=C6)O)=O)CCC(O)=O)=O)=O)CC7=CC=C(C=C7)O)=O)=O)CC(O)=O)=O)CSCC(N[C@H](C(N[C@H](C(N1)=O)CCC(O)=O)=O)C(C)C)=O)=O)CC8=CC=CC=C8)=O)=N	4
37	NC(NCCC[C@H]1C(N[C@H](C(N[C@H](C(N[C@H](C(N[C@@H](C(C)(C)C)C(N[C@H](C(N[C@@H](CC2=CNC3=C2C=CC=N3)C(N[C@H](C(N[C@H](C(N4[C@H](C(N[C@@H](C5CCCCC5)C(N[C@H](C(N)=O)CCC)=O)=O)CCC4)=O)CC6=CC=C(C=C6)O)=O)CCC(O)=O)=O)=O)CC7=CC=C(C=C7)O)=O)=O)CC(O)=O)=O)CC(NCCCC[C@@H](C(N[C@H](C(N[C@H](C(N1)=O)CCC(O)=O)=O)C(C)C)=O)NC(C)=O)=O)=O)CC8=CC=CC=C8)=O)=N	5
38	NC(NCCC[C@H]1C(N[C@H](C(N[C@H](C(N([C@H](C(N[C@@H](C(C)(C)C)C(N[C@H](C(N[C@@H](CC2=CNC3=C2C=CC=N3)C(N[C@H](C(N[C@H](C(N4[C@H](C(N[C@@H](C5CCCCC5)C(N[C@H](C(O)=O)CCC)=O)=O)CCC4)=O)CC6=CC=C(C=C6)O)=O)CCC(O)=O)=O)=O)CC7=CC=C(C=C7)O)=O)=O)CC(O)=O)C)=O)CC(NCCCC[C@@H](C(N[C@H](C(N[C@H](C(N1)=O)CCC(O)=O)=O)C(C)C)=O)NC(C)=O)=O)=O)CC8=CC=CC=C8)=O)=N	0.9
39	NCCCC[C@H](NC([C@@H](NC([C@H]1N(C([C@@H](NC([C@@H](NC([C@H](CC2=CNC3=C2C=CC=N3)NC([C@@H](NC([C@H](C(C)(C)C)NC([C@@H](N(C([C@H]4NC([C@@H](NC([C@@H](NC([C@@H](NC([C@@H](NC([C@@H](NC(C)=O)CCCCNC(C4)=O)=O)C(C)C)=O)CCC(O)=O)=O)CCCNC(N)=N)=O)CC5=CC=CC=C5)=O)=O)C)CC(O)=O)=O)=O)CC6=CC=C(C=C6)O)=O)=O)CCC(O)=O)=O)CC7=CC=C(C=C7)O)=O)CCC1)=O)C8CCCCC8)=O)C(O)=O	1.7
40	OC(C=C1)=CC=C1C[C@H](NC([C@H](C(C)(C)C)NC([C@@H](N(C)C([C@@H]2CC(NCCCC[C@@H](C(N[C@H](C(N[C@@H](CCC(O)=O)C(N[C@@H](CCCNC(N)=N)C(N[C@@H](CC3=CC=CC=C3)C(N2)=O)=O)=O)=O)C(C)C)=O)NC(C)=O)=O)=O)CC(O)=O)=O)=O)C(N[C@@H](CC4=CNC5=C4C=CC=N5)C(N[C@@H](CCC(O)=O)C(N[C@@H](CC6=CC=C(O)C=C6)C(N7[C@@H](CCC7)C(N[C@H](C(N[C@@H](CCCCNC(CCOCCOCCOCCOCCOCCOCCOCCOCCOCCOCCOCCOCCOCCOCCOCCOCCOCCOCCOCCOCCOCCOCCOCCOCCNC(CC[…	1.4
41	O=C([C@H](CCCNC(N)=N)NC([C@H](CCC(O)=O)NC([C@H](C(C)C)NC([C@@H](NC(C)=O)CCCCNC(C[C@@H](C(N(C)[C@@H](CC(O)=O)C(N[C@H](C(N[C@@H](CC1=CC=C(O)C=C1)C(N[C@H](C(N[C@@H](CCC(O)=O)C(N[C@H](C(N2[C@H](C(N[C@H](C(N[C@H](C(O)=O)CCCCNC(CCOCCOCCOCCOCCOCCOCCOCCOCCOCCOCCOCCOCCOCCOCCOCCOCCOCCOCCOCCOCCOCCOCCOCCOCCN)=O)=O)C3CCCCC3)=O)CCC2)=O)CC4=CC=C(O)C=C4)=O)=O)CC5=CNC6=C5C=CC=N6)=O)=O)C(C)(C)C)=O)=O)NC7=O)=O)=O)=…	3.3
42	CCCCCCCCCCCCCCCC(NCCOCCOCCOCCOCCOCCOCCOCCOCCOCCOCCOCCOCCOCCOCCOCCOCCOCCOCCOCCOCCOCCOCCOCCOCCC(NCCCC[C@@H](C(O)=O)NC([C@H](C1CCCCC1)NC([C@@H]2CCCN2C([C@H](CC3=CC=C(C=C3)O)NC([C@@H](NC([C@H](CC4=CNC5=C4C=CC=N5)NC([C@@H](NC([C@@H](NC([C@@H](N(C([C@@H]6CC(NCCCC[C@@H](C(N[C@H](C(N[C@@H](CCC(O)=O)C(N[C@@H](CCCNC(N)=N)C(N[C@H](C(N6)=O)CC7=CC=CC=C7)=O)=O)=O)C(C)C)=O)NC(C)=O)=O)=O)C)CC(O)=O)=O)C(C)(C)C)=O…	3.1
43	CCCCCCCCCCCCCCCC(NCCCC[C@H](NC([C@@H](NC([C@H]1N(C([C@@H](NC([C@@H](NC([C@H](CC2=CNC3=C2C=CC=N3)NC([C@@H](NC([C@H](C(C)(C)C)NC([C@@H](N(C([C@H]4NC([C@@H](NC([C@@H](NC([C@@H](NC([C@@H](NC([C@@H](NC(C)=O)CCCCNC(C4)=O)=O)C(C)C)=O)CCC(O)=O)=O)CCCNC(N)=N)=O)CC5=CC=CC=C5)=O)=O)C)CC(O)=O)=O)=O)CC6=CC=C(C=C6)O)=O)=O)CCC(O)=O)=O)CC7=CC=C(C=C7)O)=O)CCC1)=O)C8CCCCC8)=O)C(O)=O)=O	13
44	OC(CCCCCCCCCCCCCCCCC(N[C@H](C(O)=O)CCC(NCCOCCOCC(NCCOCCOCC(NCCCC[C@H](NC([C@@H](NC([C@H]1N(C([C@@H](NC([C@@H](NC([C@H](CC2=CNC3=C2C=CC=N3)NC([C@@H](NC([C@H](C(C)(C)C)NC([C@@H](N(C([C@H]4NC([C@@H](NC([C@@H](NC([C@@H](NC([C@@H](NC([C@@H](NC(C)=O)CCCCNC(C4)=O)=O)C(C)C)=O)CCC(O)=O)=O)CCCNC(N)=N)=O)CC5=CC=CC=C5)=O)=O)C)CC(O)=O)=O)=O)CC6=CC=C(C=C6)O)=O)=O)CCC(O)=O)=O)CC7=CC=C(C=C7)O)=O)CCC1)=O)C8CCCCC8…	41
45	OC([C@@H](NC(CCCCCCCCCCCCCCC)=O)CCC(NCCOCCOCCOCCOCCOCCOCCOCCOCCOCCOCCOCCOCCOCCOCCOCCOCCOCCOCCOCCOCCOCCOCCOCCOCCC(NCCCC[C@H](NC([C@@H](NC([C@@H]1CCCN1C([C@@H](NC([C@H](CCC(O)=O)NC([C@H](CC2=CNC3=C2C=CC=N3)NC([C@@H](NC([C@H](C(C)(C)C)NC([C@@H](N(C)C([C@@H]4CC(NCCCC[C@@H](C(N[C@H](C(N[C@@H](CCC(O)=O)C(N[C@@H](CCCNC(N)=N)C(N[C@@H](CC5=CC=CC=C5)C(N4)=O)=O)=O)=O)C(C)C)=O)NC(C)=O)=O)=O)CC(O)=O)=O)=O)CC6…	2.9
46	NC(NCCC[C@H]1C(N[C@H](C(N[C@H](C(N[C@H](C(N[C@@H](C(C)(C)C)C(N[C@H](C(N[C@@H](CC2=CNC3=C2C=CC=N3)C(N[C@H](C(N[C@H](C(N4[C@H](C(N[C@@](C)(C5=CC=CC=C5)C(N[C@H](C(N)=O)CCC)=O)=O)CCC4)=O)CC6=CC=C(C=C6)O)=O)CCC(O)=O)=O)=O)CC7=CC=C(C=C7)O)=O)=O)CC(O)=O)=O)CSCC8=CC=CC(CSC[C@@H](C(N[C@H](C(N[C@H](C(N1)=O)CCC(O)=O)=O)C(C)C)=O)NC(C)=O)=C8)=O)CC9=CC=CC=C9)=O)=N	5
